# Supplementary material for: Functional Characterization of AmGPPS/GGPPS Gene Family in Antirrhinum majus and the Regulatory Role of AmGPPS6 in Floral Scent Variation
Source: Plants (Basel). 2026 May 10;15(10):1457. doi: 10.3390/plants15101457 (PMC13210408; doi:10.3390/plants15101457)
Supplement: Supplementary file 1 [file plants-15-01457-s001.zip]

Archive with 1 entries (1 files):
- plants-4248114-supplementary.txt
