# Supplementary material for: Functional Characterization of AmGPPS/GGPPS Gene Family in Antirrhinum majus and the Regulatory Role of AmGPPS6 in Floral Scent Variation
Source: Plants (Basel). 2026 May 10;15(10):1457. doi: 10.3390/plants15101457 (PMC13210408; doi:10.3390/plants15101457)
Supplement: Supplementary file 1 [file plants-15-01457-s001.zip › plants-4248114-supplementary.txt]

Retention Time	Start Time End Time m/z	Peak Area Peak Area% Peak Height Peak Height% A/H Label Compound Name	CAS#
Am5-pCAMBIA1300-35S-E9-AmGPPS6-1-1.14
3.204	3.175	3.220	TIC	701961	0.02	622019	0.28	1.13	V	Pentanoic acid, 3-methyl-4-oxo-	6628-79-1	84
3.286	3.220	3.440	TIC	11173096	0.37	2405274	1.08	4.65		Pentanoic acid, 3-methyl-4-oxo-	6628-79-1	86
10.557	10.460	10.635	TIC	6671385	0.22	1215565	0.54	5.49		1,7-Octadiene, 2-methyl-6-methylene-	1686-30-2	94
10.698	10.635	10.800	TIC	2651233	0.09	525145	0.24	5.05	V	Cyclotetrasiloxane, octamethyl-	556-67-2	94
11.183	10.960	11.285	TIC	333099610	11.05	43237769	19.36	7.70		.beta.-Pinene	127-91-3	92
12.066	11.980	12.175	TIC	3775938	0.13	687927	0.31	5.49		1,7-Octadien-3-ol, 3,7-dimethyl-	598-7-2	86
12.677	12.515	12.820	TIC	58868654	1.95	8825830	3.95	6.67		1,3,7-Octatriene, 2,7-dimethyl-	36638-38-7	93
13.182	13.075	13.290	TIC	6147312	0.20	992038	0.44	6.20		2,4,6-Octatriene, 2,6-dimethyl-, (E,E)-	3016-19-1	93
13.457	13.290	13.620	TIC	23397186	0.78	2997539	1.34	7.81	V	1,3,6-Heptatriene, 2,5,6-trimethyl-	42123-66-0	90
13.923	13.670	14.155	TIC	76593398	2.54	6158086	2.76	12.44		3-Carene	13466-78-9	95
14.990	14.335	15.250	TIC	1942052464	64.45	94684540	42.39	20.51		3-Octen-5-yne, 2,7-dimethyl-, (E)-	55956-33-7	88
15.363	15.250	15.725	TIC	4601351	0.15	400505	0.18	11.49	V	Cyclopentene, 3-isopropenyl-5,5-dimethyl-	0-0-0	93
16.256	16.100	16.500	TIC	14525055	0.48	2277711	1.02	6.38		Cyclohexene, 3-methyl-6-(1-methylethylidene)-	586-63-0	89
17.319	17.050	17.500	TIC	18112584	0.60	2335356	1.05	7.76		1,4-Hexadiene, 5-methyl-3-(1-methylethylidene)-	113687-24-4	92
17.670	17.500	17.875	TIC	19527234	0.65	2349865	1.05	8.31	V	2,4,6-Octatriene, 2,6-dimethyl-, (E,E)-	3016-19-1	94
18.507	17.875	18.875	TIC	220716804	7.32	18560336	8.31	11.89	V	Benzoic acid, methyl ester	93-58-3	99
19.050	18.875	19.350	TIC	20576595	0.68	2691945	1.21	7.64	V	Cyclohexane, 1-methylene-4-(1-methylethenyl)-	499-97-8	90
20.951	20.800	21.175	TIC	2665409	0.09	362182	0.16	7.36		2,6-Dimethyl-1,3,5,7-octatetraene, E,E-	460-1-5	94
21.622	21.375	21.950	TIC	84201505	2.79	10714958	4.80	7.86		2,4,6-Octatriene, 2,6-dimethyl-, (E,Z)-	7216-56-0	94
22.671	22.400	23.025	TIC	163412997	5.42	21322361	9.55	7.66		2,4,6-Octatriene, 2,6-dimethyl-, (E,Z)-	7216-56-0	95
Am5-pCAMBIA1300-35S-E9-AmGPPS6-2-1.17
3.303	3.235	3.425	TIC	11041159	0.35	2196028	0.91	5.03		Pentanoic acid, 3-methyl-4-oxo-	6628-79-1	84
4.836	4.750	4.885	TIC	5583228	0.18	1164843	0.48	4.79		Butanoic acid, 2-methyl-, methyl ester	868-57-5	97
10.561	10.465	10.650	TIC	8950356	0.28	1784982	0.74	5.01		1,7-Octadiene, 2-methyl-6-methylene-	1686-30-2	94
11.204	10.970	11.275	TIC	362252147	11.48	45682117	18.85	7.93		.beta.-Pinene	127-91-3	91
11.305	11.275	11.395	TIC	3570319	0.11	809382	0.33	4.41	V	Bicyclo[3.1.0]hex-2-ene, 4,4,6,6-tetramethyl-	19487-9-3	90
11.474	11.395	11.580	TIC	4213528	0.13	801096	0.33	5.26	V	Cyclohexene, 1-methyl-4-(1-methylethenyl)-, trans-	6876-12-6	94
12.066	11.975	12.185	TIC	5470455	0.17	1009104	0.42	5.42		1,3,7-Octatriene, 2,7-dimethyl-	36638-38-7	86
12.683	12.520	12.825	TIC	72778974	2.31	11890156	4.91	6.12		1,3,7-Octatriene, 2,7-dimethyl-	36638-38-7	93
13.179	13.070	13.300	TIC	8866628	0.28	1449572	0.60	6.12		2,4,6-Octatriene, 2,6-dimethyl-, (E,E)-	3016-19-1	93
13.455	13.300	13.625	TIC	29334485	0.93	3925793	1.62	7.47	V	1,3,6-Heptatriene, 2,5,6-trimethyl-	42123-66-0	90
13.927	13.660	14.165	TIC	81820093	2.59	7129585	2.94	11.48		.alpha.-Pinene	80-56-8	95
14.999	14.345	15.260	TIC	1889725224	59.89	93552855	38.61	20.20		3-Octen-5-yne, 2,7-dimethyl-, (E)-	55956-33-7	88
15.369	15.260	15.735	TIC	5352593	0.17	479629	0.20	11.16	V	Cyclopentene, 3-isopropenyl-5,5-dimethyl-	0-0-0	93
16.267	16.085	16.510	TIC	18456445	0.58	2909831	1.20	6.34		Cyclohexene, 3-methyl-6-(1-methylethylidene)-	586-63-0	89
17.332	17.035	17.510	TIC	22894489	0.73	3021494	1.25	7.58		1,4-Hexadiene, 5-methyl-3-(1-methylethylidene)-	113687-24-4	92
17.682	17.510	17.885	TIC	23577941	0.75	2864300	1.18	8.23	V	Bicyclo[3.1.0]hex-2-ene, 4,4,6,6-tetramethyl-	19487-9-3	95
18.548	17.885	18.885	TIC	287688992	9.12	22264961	9.19	12.92	V	Benzoic acid, methyl ester	93-58-3	99
19.055	18.885	19.360	TIC	16168492	0.51	2029119	0.84	7.97	V	Cyclohexane, 1-methylene-4-(1-methylethenyl)-	499-97-8	91
21.637	21.385	21.960	TIC	102794020	3.26	12918661	5.33	7.96		2,4,6-Octatriene, 2,6-dimethyl-, (E,Z)-	7216-56-0	95
22.694	22.410	23.010	TIC	194728748	6.17	24441284	10.09	7.97		2,4,6-Octatriene, 2,6-dimethyl-, (E,Z)-	7216-56-0	95
Am5-pCAMBIA1300-35S-E9-AmGPPS6-3-1.16
3.291	3.215	3.430	TIC	11924602	0.37	2025515	0.84	5.89		Pentanoic acid, 3-methyl-4-oxo-	6628-79-1	85
4.830	4.740	4.880	TIC	6203894	0.19	1288845	0.54	4.81		Butanoic acid, 2-methyl-, methyl ester	868-57-5	96
4.915	4.880	5.010	TIC	3607383	0.11	839499	0.35	4.30	V	4-Pentenoic acid ethyl ester	1968-40-7	81
10.551	10.460	10.635	TIC	8349128	0.26	1703547	0.71	4.90		1,7-Octadiene, 2-methyl-6-methylene-	1686-30-2	94
11.201	10.965	11.265	TIC	372538735	11.71	46835778	19.48	7.95		.beta.-Pinene	127-91-3	91
11.464	11.380	11.570	TIC	4030472	0.13	775297	0.32	5.20	V	Cyclohexene, 1-methyl-4-(1-methylethenyl)-, trans-	6876-12-6	94
12.058	11.970	12.175	TIC	5019069	0.16	926599	0.39	5.42		1,3,7-Octatriene, 2,7-dimethyl-	36638-38-7	86
12.672	12.515	12.815	TIC	67484711	2.12	11399824	4.74	5.92		1,3,7-Octatriene, 2,7-dimethyl-	36638-38-7	93
13.174	13.065	13.290	TIC	7966183	0.25	1320163	0.55	6.03		2,4,6-Octatriene, 2,6-dimethyl-, (E,E)-	3016-19-1	93
13.454	13.290	13.615	TIC	27616467	0.87	3773088	1.57	7.32	V	1,3,6-Heptatriene, 2,5,6-trimethyl-	42123-66-0	90
13.923	13.655	14.155	TIC	81353566	2.56	6866677	2.86	11.85		3-Carene	13466-78-9	95
14.989	14.335	15.250	TIC	1918869826	60.29	93943798	39.08	20.43		3-Octen-5-yne, 2,7-dimethyl-, (E)-	55956-33-7	88
15.363	15.250	15.725	TIC	5080654	0.16	438030	0.18	11.60	V	Cyclohexene, 1-methyl-4-(1-methylethylidene)-	586-62-9	94
16.259	16.075	16.500	TIC	17165992	0.54	2652258	1.10	6.47		Cyclohexene, 3-methyl-6-(1-methylethylidene)-	586-63-0	89
17.320	17.050	17.500	TIC	21273403	0.67	2859108	1.19	7.44		1,4-Hexadiene, 5-methyl-3-(1-methylethylidene)-	113687-24-4	92
17.672	17.500	17.875	TIC	22253523	0.70	2716418	1.13	8.19	V	Bicyclo[3.1.0]hex-2-ene, 4,4,6,6-tetramethyl-	19487-9-3	95
18.547	17.875	18.875	TIC	308022319	9.68	23489748	9.77	13.11	V	Benzoic acid, methyl ester	93-58-3	98
19.046	18.875	19.350	TIC	13947795	0.44	1770894	0.74	7.88	V	Cyclohexane, 1-methylene-4-(1-methylethenyl)-	499-97-8	90
21.630	21.375	21.950	TIC	95071979	2.99	11766893	4.89	8.08		2,4,6-Octatriene, 2,6-dimethyl-, (E,Z)-	7216-56-0	95
22.688	22.425	23.025	TIC	184872229	5.81	23005934	9.57	8.04		2,4,6-Octatriene, 2,6-dimethyl-, (E,Z)-	7216-56-0	95
Am5-pCAMBIA1300-35S-E9-1-1.2
3.248	3.185	3.335	TIC	7327753	0.24	1734192	0.72	4.23		Pentanoic acid, 3-methyl-4-oxo-	6628-79-1	84
4.803	4.720	4.845	TIC	8568136	0.28	1785361	0.74	4.80		Butanoic acid, 2-methyl-, methyl ester	868-57-5	96
4.895	4.845	4.985	TIC	5778566	0.19	1041663	0.43	5.55	V	Acetamide, N-2-propynyl-	65881-41-6	83
10.529	10.445	10.625	TIC	10646971	0.35	2064854	0.85	5.16		1,7-Octadiene, 2-methyl-6-methylene-	1686-30-2	94
11.190	10.955	11.250	TIC	400368939	13.09	49957837	20.66	8.01		.beta.-Ocimene	13877-91-3	90
11.285	11.250	11.355	TIC	4089750	0.13	996456	0.41	4.10	V	Bicyclo[3.1.0]hex-2-ene, 4,4,6,6-tetramethyl-	19487-9-3	91
11.442	11.355	11.540	TIC	4955155	0.16	962233	0.40	5.15	V	Cyclohexene, 1-methyl-4-(1-methylethenyl)-, trans-	6876-12-6	95
12.650	12.505	12.780	TIC	63405858	2.07	10704166	4.43	5.92		1,3,7-Octatriene, 2,7-dimethyl-	36638-38-7	92
13.144	13.065	13.260	TIC	6433188	0.21	1110726	0.46	5.79		2,4,6-Octatriene, 2,6-dimethyl-, (E,E)-	3016-19-1	93
13.421	13.295	13.580	TIC	27784672	0.91	3953062	1.63	7.03		1,3,6-Heptatriene, 2,5,6-trimethyl-	42123-66-0	89
13.884	13.665	14.100	TIC	78873773	2.58	7186391	2.97	10.98		3-Carene	13466-78-9	95
14.937	14.330	15.220	TIC	1740357793	56.90	91088667	37.67	19.11		3-Octen-5-yne, 2,7-dimethyl-, (E)-	55956-33-7	89
15.495	15.220	15.670	TIC	5225201	0.17	475636	0.20	10.99	V	.gamma.-Terpinene	99-85-4	91
16.229	16.070	16.470	TIC	17277928	0.56	2646068	1.09	6.53		1,4-Hexadiene, 5-methyl-3-(1-methylethylidene)-	113687-24-4	89
17.294	17.045	17.470	TIC	21038980	0.69	2788098	1.15	7.55		1,4-Hexadiene, 5-methyl-3-(1-methylethylidene)-	113687-24-4	93
17.649	17.470	17.870	TIC	22495024	0.74	2640165	1.09	8.52	V	Bicyclo[3.1.0]hex-2-ene, 4,4,6,6-tetramethyl-	19487-9-3	95
18.541	18.020	18.920	TIC	355702237	11.63	25483072	10.54	13.96		Benzoic acid, methyl ester	93-58-3	97
21.599	21.370	21.895	TIC	93375393	3.05	11791161	4.88	7.92		2,4,6-Octatriene, 2,6-dimethyl-, (E,Z)-	7216-56-0	95
22.655	22.395	22.970	TIC	180117976	5.89	22789075	9.43	7.90		2,4,6-Octatriene, 2,6-dimethyl-, (E,Z)-	7216-56-0	95
24.787	24.670	25.020	TIC	4758055	0.16	587689	0.24	8.10		Benzoic acid, ethyl ester	93-89-0	96
Am5-pCAMBIA1300-35S-E9-2-1.03
3.309	3.250	3.450	TIC	6253949	0.21	1521194	0.64	4.11		Pentanoic acid, 3-methyl-4-oxo-	6628-79-1	84
4.840	4.745	4.875	TIC	6910890	0.23	1474453	0.62	4.69		Butanoic acid, 2-methyl-, methyl ester	868-57-5	96
4.910	4.875	5.035	TIC	6586672	0.22	1330107	0.56	4.95	V	2-Propenoic acid, 1,4-butanediyl ester	1070-70-8	85
10.549	10.455	10.640	TIC	10156190	0.34	2074347	0.87	4.90		1,7-Octadiene, 2-methyl-6-methylene-	1686-30-2	94
11.215	10.970	11.275	TIC	410397812	13.68	49736043	20.97	8.25		.beta.-Ocimene	13877-91-3	90
11.305	11.275	11.395	TIC	4101395	0.14	1013753	0.43	4.05	V	Bicyclo[3.1.0]hex-2-ene, 4,4,6,6-tetramethyl-	19487-9-3	91
11.468	11.395	11.570	TIC	4613283	0.15	981237	0.41	4.70	V	Cyclohexene, 1-methyl-4-(1-methylethenyl)-, trans-	6876-12-6	94
12.057	11.965	12.175	TIC	5005890	0.17	903462	0.38	5.54		1,7-Octadien-3-ol, 3,7-dimethyl-	598-7-2	86
12.666	12.520	12.805	TIC	55349123	1.85	9526763	4.02	5.81		1,3,7-Octatriene, 2,7-dimethyl-	36638-38-7	92
13.169	13.060	13.280	TIC	6581310	0.22	1073758	0.45	6.13		2,4,6-Octatriene, 2,6-dimethyl-, (E,E)-	3016-19-1	93
13.444	13.280	13.615	TIC	26971345	0.90	3738895	1.58	7.21	V	1,3,6-Heptatriene, 2,5,6-trimethyl-	42123-66-0	89
13.909	13.675	14.130	TIC	75085266	2.50	7058839	2.98	10.64		3-Carene	13466-78-9	95
14.946	14.340	15.230	TIC	1669468176	55.65	89718315	37.83	18.61		3-Octen-5-yne, 2,7-dimethyl-, (E)-	55956-33-7	89
15.505	15.230	15.705	TIC	4790034	0.16	451960	0.19	10.60	V	.gamma.-Terpinene	99-85-4	90
16.247	16.080	16.505	TIC	14781908	0.49	2248208	0.95	6.57		1,4-Hexadiene, 5-methyl-3-(1-methylethylidene)-	113687-24-4	90
17.311	17.055	17.505	TIC	18102346	0.60	2383026	1.00	7.60		1,4-Hexadiene, 5-methyl-3-(1-methylethylidene)-	113687-24-4	93
17.672	17.505	17.880	TIC	20039416	0.67	2358704	0.99	8.50	V	Bicyclo[3.1.0]hex-2-ene, 4,4,6,6-tetramethyl-	19487-9-3	95
18.595	17.880	18.930	TIC	416726076	13.89	28229529	11.90	14.76	V	Benzoic acid, methyl ester	93-58-3	95
21.606	21.380	21.930	TIC	80147664	2.67	10571128	4.46	7.58		2,4,6-Octatriene, 2,6-dimethyl-, (E,Z)-	7216-56-0	95
22.656	22.405	23.005	TIC	157640727	5.26	20791746	8.77	7.58		2,4,6-Octatriene, 2,6-dimethyl-, (E,Z)-	7216-56-0	95
Am5-pCAMBIA1300-35S-E9-3-1.23
3.116	3.060	3.280	TIC	27233870	1.16	4807586	2.29	5.66		Dimethyl sulfide	75-18-3	96
3.370	3.280	3.435	TIC	8782652	0.37	1737200	0.83	5.06	V	Pentanoic acid, 3-methyl-4-oxo-	6628-79-1	85
4.899	4.805	5.080	TIC	13623560	0.58	2162160	1.03	6.30		Butanoic acid, 2-methyl-, methyl ester	868-57-5	97
8.113	8.025	8.280	TIC	12661531	0.54	2220571	1.06	5.70		Anisole	100-66-3	96
10.580	10.495	10.675	TIC	7990908	0.34	1584690	0.76	5.04		1,7-Octadiene, 2-methyl-6-methylene-	1686-30-2	94
11.233	11.010	11.300	TIC	324893197	13.83	45584048	21.73	7.13		.beta.-Pinene	127-91-3	91
12.084	12.000	12.200	TIC	3825591	0.16	716067	0.34	5.34		Cyclohexene, 4-methyl-1-(1-methylethenyl)-	586-67-4	85
12.686	12.550	12.820	TIC	42401671	1.81	7377024	3.52	5.75		1,3,7-Octatriene, 2,7-dimethyl-	36638-38-7	92
13.190	13.090	13.300	TIC	4984470	0.21	873619	0.42	5.71		2,4,6-Octatriene, 2,6-dimethyl-, (E,E)-	3016-19-1	92
13.463	13.300	13.625	TIC	20333558	0.87	2937611	1.40	6.92	V	1,3,6-Heptatriene, 2,5,6-trimethyl-	42123-66-0	89
13.909	13.710	14.125	TIC	57251095	2.44	6192518	2.95	9.25		3-Carene	13466-78-9	95
14.929	14.375	15.240	TIC	1347798584	57.38	81551300	38.88	16.53		3-Octen-5-yne, 2,7-dimethyl-, (E)-	55956-33-7	90
15.515	15.240	15.715	TIC	3803325	0.16	359234	0.17	10.59	V	.gamma.-Terpinene	99-85-4	87
16.271	16.115	16.515	TIC	11724415	0.50	1803792	0.86	6.50		1,4-Hexadiene, 5-methyl-3-(1-methylethylidene)-	113687-24-4	91
17.335	17.090	17.515	TIC	14459433	0.62	1945482	0.93	7.43		1,4-Hexadiene, 5-methyl-3-(1-methylethylidene)-	113687-24-4	93
17.689	17.515	17.915	TIC	15981629	0.68	1852903	0.88	8.63	V	Bicyclo[3.1.0]hex-2-ene, 4,4,6,6-tetramethyl-	19487-9-3	94
18.531	17.915	18.940	TIC	233220017	9.93	19354809	9.23	12.05	V	Benzoic acid, methyl ester	93-58-3	99
21.621	21.390	21.940	TIC	64626653	2.75	8412732	4.01	7.68		2,4,6-Octatriene, 2,6-dimethyl-, (E,Z)-	7216-56-0	95
22.661	22.415	23.015	TIC	126675667	5.39	17465839	8.33	7.25		2,4,6-Octatriene, 2,6-dimethyl-, (E,Z)-	7216-56-0	95
24.800	24.665	25.115	TIC	6624411	0.28	813388	0.39	8.14		Benzoic acid, ethyl ester	93-89-0	97
Am5-WT-1-1.03
3.214	3.105	3.505	TIC	40171292	2.78	6969372	4.61	5.76	SV	Pentanoic acid, 3-methyl-4-oxo-	6628-79-1	85
4.824	4.68	4.95	TIC	3277426	0.23	397306	0.26	8.25		4-Pentenoic acid	591-80-0	82
10.472	10.37	10.555	TIC	4933017	0.34	922353	0.61	5.35		1,7-Octadiene, 2-methyl-6-methylene-	1686-30-2	94
11.078	10.895	11.295	TIC	186432650	12.9	30468047	20.16	6.12		.beta.-Myrcene	123-35-3	94
11.386	11.295	11.5	TIC	2517350	0.17	408802	0.27	6.16	V	Cyclohexene, 1-methyl-4-(1-methylethenyl)-, trans-	6876-12-6	94
11.974	11.875	12.105	TIC	2993111	0.21	547206	0.36	5.47		1,3,7-Octatriene, 2,7-dimethyl-	36638-38-7	86
12.57	12.43	12.74	TIC	30675638	2.12	5107705	3.38	6.01		1,3,7-Octatriene, 2,7-dimethyl-	36638-38-7	93
13.072	12.955	13.185	TIC	4593614	0.32	714727	0.47	6.43		2,4,6-Octatriene, 2,6-dimethyl-, (E,E)-	3016-19-1	87
13.343	13.185	13.525	TIC	13506414	0.93	1831871	1.21	7.37	V	1,3,6-Heptatriene, 2,5,6-trimethyl-	42123-66-0	88
13.763	13.595	13.97	TIC	33988503	2.35	4183108	2.77	8.13		3-Carene	13466-78-9	95
14.713	14.28	15.005	TIC	828241812	57.32	65658126	43.45	12.61		Bicyclo[2.2.1]heptane, 2,2-dimethyl-3-methylene-, (1R)-	5794-3-6	90
15.201	15.005	15.285	TIC	1315600	0.09	194040	0.13	6.78	V	Cyclopentene, 3-isopropenyl-5,5-dimethyl-	0-0-0	94
15.357	15.285	15.495	TIC	1299078	0.09	220176	0.15	5.9	V	.gamma.-Terpinene	99-85-4	88
16.153	15.995	16.345	TIC	7544572	0.52	1156542	0.77	6.52		Cyclohexene, 3-methyl-6-(1-methylethylidene)-	586-63-0	89
17.214	17.015	17.385	TIC	9248835	0.64	1239016	0.82	7.46		1,4-Hexadiene, 5-methyl-3-(1-methylethylidene)-	113687-24-4	92
17.565	17.385	17.775	TIC	9945167	0.69	1134393	0.75	8.77	V	Bicyclo[3.1.0]hex-2-ene, 4,4,6,6-tetramethyl-	19487-9-3	94
18.341	17.985	18.8	TIC	109383579	7.57	9579416	6.34	11.42		Benzoic acid, methyl ester	93-58-3	99
18.945	18.8	19.325	TIC	11461920	0.79	1334226	0.88	8.59	V	Cyclohexane, 1-methylene-4-(1-methylethenyl)-	499-97-8	91
19.69	19.325	19.825	TIC	1190281	0.08	137552	0.09	8.65	V	1,3,8-p-Menthatriene	18368-95-1	94
20.2	19.825	20.35	TIC	1119478	0.08	103686	0.07	10.8	V	1,3,8-p-Menthatriene	18368-95-1	91
20.878	20.725	21.125	TIC	1950107	0.13	253426		7.69		2,6-Dimethyl-1,3,5,7-octatetraene, E,E-	460-1-5	94
21.527	21.125	22.025	TIC	47822931	3.31	5908080	3.91	8.09	V	2,4,6-Octatriene, 2,6-dimethyl-, (E,Z)-	7216-56-0	95
22.555	22.025	23.025	TIC	84717009	5.86	11126645	7.36	7.61	V	2,4,6-Octatriene, 2,6-dimethyl-, (E,Z)-	7216-56-0	96
Am5-WT-2-1.04
3.248	3.145	3.45	TIC	30820590	1.56	5675143	3.08	5.43	V	Pentanoic acid, 3-methyl-4-oxo-	6628-79-1	84
4.858	4.715	4.975	TIC	3372137	0.17	408325	0.22	8.26		4-Pentenoic acid ethyl ester	1968-40-7	82
10.503	10.4	10.585	TIC	6566327	0.33	1242295	0.67	5.29		1,7-Octadiene, 2-methyl-6-methylene-	1686-30-2	94
11.118	10.92	11.53	TIC	242387451	12.24	36454391	19.77	6.65	S	.beta.-Myrcene	123-35-3	94
11.225	11.21	11.28	TIC	163141	0.01	81646	0.04	2	T	Bicyclo[3.1.0]hex-2-ene, 4,4,6,6-tetramethyl-	19487-9-3	87
11.416	11.335	11.51	TIC	2066224	0.1	436885	0.24	4.73	T	Cyclohexene, 1-methyl-4-(1-methylethenyl)-, trans-	6876/12/6	94
12.009	11.905	12.135	TIC	4000992	0.2	739042	0.4	5.41		1,3,7-Octatriene, 2,7-dimethyl-	36638-38-7	86
12.612	12.455	12.77	TIC	43062663	2.18	7234923	3.92	5.95		1,3,7-Octatriene, 2,7-dimethyl-	36638-38-7	93
13.106	12.985	13.22	TIC	6132043	0.31	966120	0.52	6.35		2,4,6-Octatriene, 2,6-dimethyl-, (E,E)-	3016-19-1	90
13.374	13.22	13.56	TIC	18346137	0.93	2462304	1.34	7.45	V	1,3,6-Heptatriene, 2,5,6-trimethyl-	42123-66-0	89
13.822	13.605	14.06	TIC	47747048	2.41	5115681	2.77	9.33		3-Carene	13466-78-9	95
14.808	14.28	15.145	TIC	1142427666	57.7	74628104	40.48	15.31		3-Octen-5-yne, 2,7-dimethyl-, (E)-	55956-33-7	90
15.415	15.145	15.62	TIC	3489749	0.18	296262	0.16	11.78	V	.gamma.-Terpinene	99-85-4	90
16.188	16.02	16.47	TIC	10947156	0.55	1621818	0.88	6.75		Cyclohexene, 3-methyl-6-(1-methylethylidene)-	586-63-0	89
17.253	16.97	17.42	TIC	13970600	0.71	1751751	0.95	7.98		Cyclohexene, 3-methyl-6-(1-methylethylidene)-	586-63-0	92
17.602	17.42	17.82	TIC	14456541	0.73	1587184	0.86	9.11	V	Bicyclo[3.1.0]hex-2-ene, 4,4,6,6-tetramethyl-	19487-9-3	95
18.413	17.82	18.82	TIC	175625057	8.87	15505597	8.41	11.33	V	Benzoic acid, methyl ester	93-58-3	99
18.979	18.82	19.395	TIC	15925807	0.8	1788634	0.97	8.9	V	Cyclohexane, 1-methylene-4-(1-methylethenyl)-	499-97-8	91
19.714	19.395	19.845	TIC	1987588	0.1	210830	0.11	9.43	V	1,3,8-p-Menthatriene	18368-95-1	94
20.207	19.845	20.395	TIC	1645420	0.08	148696	0.08	11.07	V	1,3,8-p-Menthatriene	18368-95-1	93
20.898	20.72	21.145	TIC	2140424	0.11	283978	0.15	7.54		2,6-Dimethyl-1,3,5,7-octatetraene, E,E-	460-1-5	94
21.557	21.32	21.945	TIC	64880696	3.28	7893917	4.28	8.22		2,4,6-Octatriene, 2,6-dimethyl-, (E,Z)-	7216-56-0	95
22.592	22.345	23.07	TIC	119680978	6.04	16206427	8.79	7.38		2,4,6-Octatriene, 2,6-dimethyl-, (E,Z)-	7216-56-0	95
24.832	24.67	25.095	TIC	1082195	0.05	117679	0.06	9.2		Benzene, 1,2-diethyl-	135-1-3	81
Am5-WT-3-1.06
3.229	3.15	3.365	TIC	22312762	1.72	4185441	2.95	5.33		Pentanoic acid, 3-methyl-4-oxo-	6628-79-1	84
4.799	4.705	4.99	TIC	4520895	0.35	497021	0.35	9.1		Butanoic acid, 2-methyl-, methyl ester	868-57-5	94
10.501	10.405	10.59	TIC	5781343	0.45	1098708	0.78	5.26		1,7-Octadiene, 2-methyl-6-methylene-	1686-30-2	94
11.113	10.93	11.545	TIC	192546892	14.87	31461640	22.2	6.12	S	.beta.-Myrcene	123-35-3	94
11.225	11.205	11.28	TIC	231063	0.02	96188	0.07	2.4	T	2,4,6-Octatriene, 2,6-dimethyl-, (E,Z)-	7216-56-0	88
11.413	11.34	11.51	TIC	1836701	0.14	394978	0.28	4.65	T	Cyclohexene, 1-methyl-4-(1-methylethenyl)-, trans-	6876/12/6	95
12.012	11.9	12.135	TIC	3464803	0.27	637078	0.45	5.44		1,3,7-Octatriene, 2,7-dimethyl-	36638-38-7	86
12.605	12.455	12.775	TIC	29429031	2.27	4922404	3.47	5.98		1,3,7-Octatriene, 2,7-dimethyl-	36638-38-7	92
13.101	12.98	13.215	TIC	5295758	0.41	856441	0.6	6.18		2,4,6-Octatriene, 2,6-dimethyl-, (E,E)-	3016-19-1	87
13.379	13.215	13.585	TIC	14493603	1.12	2012924	1.42	7.2	V	Cyclobutane, 1,2-bis(1-methylethenyl)-, trans-	19465-2-2	90
13.798	13.625	14.035	TIC	30771464	2.38	3980191	2.81	7.73		3-Carene	13466-78-9	95
14.713	14.315	15.125	TIC	687913752	53.11	58602498	41.35	11.74		Bicyclo[2.2.1]heptane, 2,2-dimethyl-3-methylene-, (1R)-	5794/3/6	91
15.398	15.125	15.625	TIC	2890521	0.22	264382	0.19	10.93	V	.gamma.-Terpinene	99-85-4	89
16.197	15.95	16.575	TIC	8749262	0.68	1225016	0.86	7.14		Cyclohexene, 3-methyl-6-(1-methylethylidene)-	586-63-0	89
17.255	17	17.425	TIC	10434457	0.81	1328828	0.94	7.85		1,4-Hexadiene, 5-methyl-3-(1-methylethylidene)-	113687-24-4	92
17.616	17.425	17.825	TIC	10988351	0.85	1137623	0.8	9.66	V	Bicyclo[3.1.0]hex-2-ene, 4,4,6,6-tetramethyl-	19487-9-3	94
18.376	17.825	18.825	TIC	108578365	8.38	8979643	6.34	12.09	V	Benzoic acid, methyl ester	93-58-3	99
18.976	18.825	19.4	TIC	9899936	0.76	996152	0.7	9.94	V	Cyclohexane, 1-methylene-4-(1-methylethenyl)-	499-97-8	90
19.723	19.4	19.875	TIC	1909435	0.15	170808	0.12	11.18	V	1,3,8-p-Menthatriene	18368-95-1	94
20.22	19.875	20.45	TIC	1744115	0.13	133297	0.09	13.08	V	1,3,8-p-Menthatriene	18368-95-1	89
20.91	20.45	21.1	TIC	1277028	0.1	171073	0.12	7.46	V	2,6-Dimethyl-1,3,5,7-octatetraene, E,E-	460-1-5	94
21.555	21.325	22.05	TIC	48811997	3.77	6129917	4.33	7.96		2,4,6-Octatriene, 2,6-dimethyl-, (E,Z)-	7216-56-0	95
22.583	22.05	23.075	TIC	86315466	6.66	11297777	7.97	7.64	V	2,4,6-Octatriene, 2,6-dimethyl-, (E,Z)-	7216-56-0	96
Am3-pTRV2-AmGPPS6-1-1
3.064	3.005	3.080	TIC	28161400	9.26	14765255	26.46	1.91		Pentanoic acid, 3-methyl-4-oxo-	6628-79-1	87
3.151	3.080	3.270	TIC	163854262	53.89	23832374	42.71	6.88	V	Pentanoic acid, 3-methyl-4-oxo-	6628-79-1	86
3.313	3.270	3.465	TIC	16682874	5.49	3736747	6.70	4.46	V	Pentanoic acid, 3-methyl-4-oxo-	6628-79-1	87
3.757	3.650	3.995	TIC	1654582	0.54	169869	0.30	9.74		Heptane	142-82-5	96
4.217	4.155	4.330	TIC	444314	0.15	94369	0.17	4.71		tert-Butyl isopropyl carbonate	30221-21-7	89
8.593	8.515	8.710	TIC	858614	0.28	181212	0.32	4.74		.alpha.-Pinene	80-56-8	95
10.585	10.505	10.735	TIC	7387192	2.43	1616080	2.90	4.57	V	Cyclotetrasiloxane, octamethyl-	556-67-2	94
11.024	10.915	11.145	TIC	1006617	0.33	154670	0.28	6.51		.beta.-Myrcene	123-35-3	93
12.541	12.460	12.600	TIC	661320	0.22	126425	0.23	5.23		1,3,7-Octatriene, 2,7-dimethyl-	36638-38-7	93
12.689	12.600	12.820	TIC	1374629	0.45	208685	0.37	6.59	V	Benzene, 1-methyl-3-(1-methylethyl)-	535-77-3	94
12.995	12.855	13.140	TIC	2566412	0.84	371956	0.67	6.90		Benzene, 1-methyl-3-(1-methylethyl)-	535-77-3	96
13.296	13.155	13.410	TIC	1321758	0.43	195562	0.35	6.76		Cyclobutane, 1,2-bis(1-methylethenyl)-, trans-	19465-2-2	93
13.715	13.615	13.840	TIC	1114520	0.37	183336	0.33	6.08		.alpha.-Pinene	80-56-8	95
14.438	14.280	14.700	TIC	32310649	10.63	4719455	8.46	6.85		.beta.-Ocimene	13877-91-3	97
18.307	18.140	18.815	TIC	27384902	9.01	2116914	3.79	12.94		Benzoic acid, methyl ester	93-58-3	99
18.960	18.815	19.185	TIC	1945585	0.64	173703	0.31	11.20	V	1,6-Octadien-3-ol, 3,7-dimethyl-, formate	115-99-1	90
22.539	22.430	22.605	TIC	744241	0.24	115040	0.21	6.47		2,4,6-Octatriene, 2,6-dimethyl-, (E,Z)-	7216-56-0	95
22.726	22.605	22.895	TIC	9700919	3.19	1692750	3.03	5.73	V	Cyclopentasiloxane, decamethyl-	541-2-6	91
32.753	32.645	32.875	TIC	4073550	1.34	983436	1.76	4.14		Cyclohexasiloxane, dodecamethyl-	540-97-6	89
37.798	37.740	37.880	TIC	803075	0.26	365722	0.66	2.20		Hexasiloxane, 1,1,3,3,5,5,7,7,9,9,11,11-dodecamethyl-	995-82-4	72
Am3-pTRV2-AmGPPS6-2-1.02
3.187	3.030	3.505	TIC	47557770	37.66	7352843	40.28	6.47		Pentanoic acid, 3-methyl-4-oxo-	6628-79-1	85
4.274	4.210	4.355	TIC	227212	0.18	71174	0.39	3.19		tert-Butyl Hydroperoxide	75-91-2	90
4.749	4.635	4.795	TIC	847289	0.67	147994	0.81	5.73		Butanoic acid, 2-methyl-, methyl ester	868-57-5	95
4.815	4.795	4.940	TIC	421448	0.33	103095	0.56	4.09	V	1-(1-Hydroxyethyl),1-(hydroxymethyl)cyclopropane	73959-42-9	72
10.623	10.540	10.750	TIC	3384905	2.68	835081	4.57	4.05		Cyclotetrasiloxane, octamethyl-	556-67-2	94
11.064	10.950	11.185	TIC	582910	0.46	95968	0.53	6.07		.beta.-Myrcene	123-35-3	93
12.575	12.480	12.665	TIC	1073670	0.85	204940	1.12	5.24		1,3,7-Octatriene, 2,7-dimethyl-	36638-38-7	93
13.049	12.920	13.190	TIC	979811	0.78	142256	0.78	6.89		1,3,5-Cycloheptatriene, 3,7,7-trimethyl-	3479-89-8	92
13.337	13.190	13.460	TIC	599032	0.47	87729	0.48	6.83	V	Cyclobutane, 1,2-bis(1-methylethenyl)-, trans-	19465-2-2	89
13.754	13.625	13.915	TIC	1478357	1.17	228467	1.25	6.47		.beta.-Ocimene	13877-91-3	95
14.472	14.280	14.875	TIC	29774069	23.57	4509691	24.71	6.60		.beta.-Ocimene	13877-91-3	97
16.180	16.065	16.355	TIC	264763	0.21	39337	0.22	6.73		1,3-Cyclopentadiene, 5,5-dimethyl-2-propyl-	0-0-0	92
17.255	17.145	17.405	TIC	249706	0.20	38553	0.21	6.48		Cyclohexene, 3-methyl-6-(1-methylethylidene)-	586-63-0	92
17.611	17.475	17.785	TIC	496997	0.39	55817	0.31	8.90		1,4-Hexadiene, 5-methyl-3-(1-methylethylidene)-	113687-24-4	90
18.360	18.085	18.925	TIC	24771005	19.61	1924920	10.55	12.87		Benzoic acid, methyl ester	93-58-3	98
21.542	21.395	21.865	TIC	2317559	1.84	249643	1.37	9.28		2,4,6-Octatriene, 2,6-dimethyl-, (E,Z)-	7216-56-0	96
22.554	22.385	22.655	TIC	2955783	2.34	410822	2.25	7.19		2,4,6-Octatriene, 2,6-dimethyl-, (E,Z)-	7216-56-0	97
22.757	22.655	22.935	TIC	5331803	4.22	914513	5.01	5.83	V	Cyclopentasiloxane, decamethyl-	541-2-6	89
32.763	32.635	32.885	TIC	2369971	1.88	569747	3.12	4.16		Cyclohexasiloxane, dodecamethyl-	540-97-6	90
37.804	37.735	37.915	TIC	612978	0.49	271541	1.49	2.26		Hexasiloxane, 1,1,3,3,5,5,7,7,9,9,11,11-dodecamethyl-	995-82-4	73
Am3-pTRV2-AmGPPS6-3-1.12
3.261	3.135	3.545	TIC	32391581	25.23	5585007	30.17	5.80	S	Pentanoic acid, 3-methyl-4-oxo-	6628-79-1	83
3.475	3.455	3.525	TIC	54678	0.04	31851	0.17	1.72	T	Pentanoic acid, 3-methyl-4-oxo-	6628-79-1	81
4.336	4.295	4.400	TIC	139658	0.11	51348	0.28	2.72		tert-Butyl Hydroperoxide	75-91-2	88
4.798	4.695	4.985	TIC	2456629	1.91	342294	1.85	7.18		Butanoic acid, 2-methyl-, methyl ester	868-57-5	97
5.314	5.270	5.370	TIC	92594	0.07	35500	0.19	2.61		Cyclotrisiloxane, hexamethyl-	541-5-9	94
8.069	7.995	8.205	TIC	495023	0.39	79780	0.43	6.20		Anisole	100-66-3	95
10.660	10.580	10.770	TIC	2463404	1.92	624918	3.38	3.94		Cyclotetrasiloxane, octamethyl-	556-67-2	94
11.090	11.010	11.195	TIC	548368	0.43	100619	0.54	5.45		.beta.-Myrcene	123-35-3	93
12.605	12.510	12.705	TIC	1162593	0.91	220559	1.19	5.27		1,3,7-Octatriene, 2,7-dimethyl-	36638-38-7	93
13.081	12.990	13.205	TIC	607406	0.47	94711	0.51	6.41		1,3,5-Cycloheptatriene, 3,7,7-trimethyl-	3479-89-8	91
13.776	13.675	13.920	TIC	1487304	1.16	247115	1.34	6.02		.alpha.-Pinene	80-56-8	95
14.503	14.335	14.790	TIC	34966865	27.23	5421630	29.29	6.45		.beta.-Ocimene	13877-91-3	97
18.373	18.175	19.130	TIC	37822938	29.46	3175718	17.16	11.91		Benzoic acid, methyl ester	93-58-3	98
21.559	21.390	21.820	TIC	2469318	1.92	280151	1.51	8.81		2,4,6-Octatriene, 2,6-dimethyl-, (E,Z)-	7216-56-0	96
22.567	22.410	22.670	TIC	3394297	2.64	477431	2.58	7.11		2,4,6-Octatriene, 2,6-dimethyl-, (E,Z)-	7216-56-0	97
22.766	22.670	22.940	TIC	4620941	3.60	799802	4.32	5.78	V	Cyclopentasiloxane, decamethyl-	541-2-6	89
32.765	32.650	32.900	TIC	2228535	1.74	528816	2.86	4.21		Cyclohexasiloxane, dodecamethyl-	540-97-6	90
37.804	37.740	37.890	TIC	581573	0.45	246808	1.33	2.36		Hexasiloxane, 1,1,3,3,5,5,7,7,9,9,11,11-dodecamethyl-	995-82-4	73
38.182	38.130	38.260	TIC	232920	0.18	80159	0.43	2.91		Naphthalene, 1,2,3,5,6,7,8,8a-octahydro-1,8a-dimethyl-7-(1-methylethenyl)-, [1S-(1.alpha.,7.alpha.,8a.alpha.)]-	10219-75-7	92
40.481	40.410	40.570	TIC	176488	0.14	85412	0.46	2.07		2,6-Dihydroxybenzoic acid, 3TMS derivative	3782-85-2	75
Am3-pTRV2-1-0.87
3.099	3.025	3.170	TIC	1616070	0.72	303121	1.03	5.33		Propylcarbamate	627-12-3	70
3.225	3.170	3.240	TIC	653018	0.29	176075	0.60	3.71	V	d-Galactose oxime	6336-64-7	69
3.326	3.240	3.415	TIC	13960569	6.21	2834911	9.67	4.92	V	Pentanoic acid, 3-methyl-4-oxo-	6628-79-1	84
3.490	3.475	3.615	TIC	668234	0.30	176747	0.60	3.78	V	Pentanoic acid, 3-methyl-4-oxo-	6628-79-1	80
4.410	4.360	4.495	TIC	404759	0.18	129037	0.44	3.14		tert-Butyl Hydroperoxide	75-91-2	89
4.875	4.800	4.910	TIC	674660	0.30	142720	0.49	4.73		Butanoic acid, 2-methyl-, methyl ester	868-57-5	95
4.945	4.910	5.060	TIC	1081516	0.48	227435	0.78	4.76	V	4-Pentenoic acid ethyl ester	1968-40-7	82
8.097	8.010	8.280	TIC	4950799	2.20	762827	2.60	6.49		Anisole	100-66-3	96
10.698	10.615	10.805	TIC	3650802	1.62	928594	3.17	3.93		Cyclotetrasiloxane, octamethyl-	556-67-2	94
11.125	11.050	11.230	TIC	740869	0.33	140854	0.48	5.26		.beta.-Pinene	127-91-3	92
12.631	12.545	12.745	TIC	2027018	0.90	397357	1.36	5.10		1,3,7-Octatriene, 2,7-dimethyl-	36638-38-7	92
13.806	13.710	13.930	TIC	2223289	0.99	385048	1.31	5.77		3-Carene	13466-78-9	95
14.545	14.370	14.780	TIC	54034694	24.05	8580341	29.27	6.30		.beta.-Ocimene	13877-91-3	97
18.424	18.135	19.070	TIC	117231908	52.18	10692200	36.47	10.96		Benzoic acid, methyl ester	93-58-3	99
21.559	21.410	21.800	TIC	4588891	2.04	564299	1.92	8.13		2,4,6-Octatriene, 2,6-dimethyl-, (E,Z)-	7216-56-0	96
22.565	22.400	22.680	TIC	7230440	3.22	1037282	3.54	6.97		2,4,6-Octatriene, 2,6-dimethyl-, (E,Z)-	7216-56-0	96
22.776	22.680	22.940	TIC	5197104	2.31	927530	3.16	5.60	V	Cyclopentasiloxane, decamethyl-	541-2-6	88
32.758	32.660	32.880	TIC	1937974	0.86	476582	1.63	4.07		Cyclohexasiloxane, dodecamethyl-	540-97-6	90
37.800	37.750	37.890	TIC	455036	0.20	196843	0.67	2.31		Hexasiloxane, 1,1,3,3,5,5,7,7,9,9,11,11-dodecamethyl-	995-82-4	74
39.483	39.420	39.650	TIC	1360878	0.61	236662	0.81	5.75		Bicyclo[7.2.0]undec-4-ene, 4,11,11-trimethyl-8-methylene-	13877-93-5	89
Am3-pTRV2-2-0.95
3.068	3.010	3.165	TIC	2928315	3.00	497221	3.35	5.89		Borane-methyl sulfide complex	13292-87-0	83
3.190	3.165	3.225	TIC	747229	0.77	223121	1.50	3.35	V	Dimethyl sulfide	75-18-3	89
3.268	3.225	3.280	TIC	1283622	1.32	804327	5.42	1.60	V	Pentanoic acid, 3-methyl-4-oxo-	6628-79-1	84
3.352	3.280	3.445	TIC	9083224	9.31	2007240	13.54	4.53	V	Pentanoic acid, 3-methyl-4-oxo-	6628-79-1	84
3.504	3.445	3.615	TIC	553646	0.57	122809	0.83	4.51	V	Pentanoic acid, 3-methyl-4-oxo-	6628-79-1	81
4.872	4.780	4.900	TIC	1071391	1.10	246823	1.66	4.34		Butanoic acid, 2-methyl-, methyl ester	868-57-5	95
4.934	4.900	5.060	TIC	1225650	1.26	257260	1.74	4.76	V	Butanenitrile, 2-methyl-	18936-17-9	86
5.229	5.150	5.340	TIC	730846	0.75	151738	1.02	4.82		Octane	111-65-9	95
8.097	8.000	8.310	TIC	4593026	4.71	691460	4.66	6.64		Anisole	100-66-3	97
10.698	10.610	10.800	TIC	3246140	3.33	821615	5.54	3.95		Cyclotetrasiloxane, octamethyl-	556-67-2	94
12.634	12.555	12.730	TIC	582844	0.60	122959	0.83	4.74		1,3,7-Octatriene, 2,7-dimethyl-	36638-38-7	89
13.807	13.715	13.920	TIC	815583	0.84	143535	0.97	5.68		.beta.-Ocimene	13877-91-3	93
14.520	14.385	14.755	TIC	19719878	20.22	3221684	21.73	6.12		.beta.-Ocimene	13877-91-3	95
18.386	18.180	18.900	TIC	40195664	41.21	3418630	23.06	11.76		Benzoic acid, methyl ester	93-58-3	99
21.568	21.450	21.745	TIC	1315145	1.35	172909	1.17	7.61		2,4,6-Octatriene, 2,6-dimethyl-, (E,Z)-	7216-56-0	95
22.563	22.445	22.665	TIC	2232002	2.29	332734	2.24	6.71		2,4,6-Octatriene, 2,6-dimethyl-, (E,Z)-	7216-56-0	95
22.762	22.665	22.905	TIC	4698461	4.82	839755	5.66	5.60	V	Cyclopentasiloxane, decamethyl-	541-2-6	89
32.752	32.655	32.860	TIC	1800143	1.85	447444	3.02	4.02		Cyclohexasiloxane, dodecamethyl-	540-97-6	90
37.795	37.750	37.860	TIC	405244	0.42	194577	1.31	2.08		Hexasiloxane, 1,1,3,3,5,5,7,7,9,9,11,11-dodecamethyl-	995-82-4	75
38.172	38.115	38.250	TIC	319260	0.33	109773	0.74	2.91		Naphthalene, 1,2,3,5,6,7,8,8a-octahydro-1,8a-dimethyl-7-(1-methylethenyl)-, [1S-(1.alpha.,7.alpha.,8a.alpha.)]-	10219-75-7	91
Am3-pTRV2-3-0.85
3.113	3.010	3.195	TIC	3829021	2.26	680116	3.12	5.63		Borane-methyl sulfide complex	13292-87-0	88
3.210	3.195	3.270	TIC	912940	0.54	272699	1.25	3.35	V	Borane-methyl sulfide complex	13292-87-0	86
3.371	3.270	3.405	TIC	10449002	6.17	2479476	11.37	4.21	V	Pentanoic acid, 3-methyl-4-oxo-	6628-79-1	84
3.436	3.405	3.465	TIC	786975	0.46	295858	1.36	2.66	V	Pentanoic acid, 3-methyl-4-oxo-	6628-79-1	85
3.530	3.515	3.665	TIC	421494	0.25	124259	0.57	3.39	V	Pentanoic acid, 3-methyl-4-oxo-	6628-79-1	78
4.299	4.175	4.375	TIC	623607	0.37	84644	0.39	7.37		3-Penten-1-ol, (E)-	764-37-4	83
4.971	4.815	5.090	TIC	1619319	0.96	221101	1.01	7.32		4-Pentenoic acid ethyl ester	1968-40-7	83
5.257	5.180	5.365	TIC	666215	0.39	149970	0.69	4.44		Heptane, 2,4-dimethyl-	2213-23-2	95
8.119	8.025	8.305	TIC	2687501	1.59	449415	2.06	5.98		Anisole	100-66-3	97
10.717	10.625	10.825	TIC	2907538	1.72	739143	3.39	3.93		Cyclotetrasiloxane, octamethyl-	556-67-2	94
11.136	11.055	11.240	TIC	381234	0.23	77686	0.36	4.91		.beta.-Pinene	127-91-3	91
12.642	12.555	12.740	TIC	684866	0.40	138330	0.63	4.95		1,3,7-Octatriene, 2,7-dimethyl-	36638-38-7	89
13.811	13.710	13.930	TIC	1006468	0.59	179628	0.82	5.60		.beta.-Ocimene	13877-91-3	92
14.537	14.390	14.780	TIC	24158347	14.26	4178955	19.17	5.78		.beta.-Ocimene	13877-91-3	95
18.433	18.150	19.040	TIC	106756432	63.02	9752976	44.73	10.95		Benzoic acid, methyl ester	93-58-3	99
21.560	21.445	21.770	TIC	1490984	0.88	199924	0.92	7.46		2,4,6-Octatriene, 2,6-dimethyl-, (E,Z)-	7216-56-0	94
22.570	22.440	22.670	TIC	2524909	1.49	381521	1.75	6.62		2,4,6-Octatriene, 2,6-dimethyl-, (E,Z)-	7216-56-0	94
22.775	22.670	22.910	TIC	4414994	2.61	792789	3.64	5.57	V	Cyclopentasiloxane, decamethyl-	541-2-6	88
30.427	30.330	30.635	TIC	1474568	0.87	199528	0.92	7.39		3,5-Dimethoxytoluene	4179-19-5	97
32.755	32.660	32.870	TIC	1612029	0.95	406081	1.86	3.97		Cyclohexasiloxane, dodecamethyl-	540-97-6	90
Am3-WT-1-0.94
3.123	3.065	3.135	TIC	1680041	0.41	1152482	2.21	1.46	V	Pentanoic acid, 3-methyl-4-oxo-	6628-79-1	84
3.213	3.135	3.58	TIC	151563006	37.24	17521298	33.57	8.65	V	Pentanoic acid, 3-methyl-4-oxo-	6628-79-1	85
3.845	3.75	4	TIC	868866	0.21	114391	0.22	7.6		Heptane	142-82-5	93
4.189	4.06	4.495	TIC	1963393	0.48	168914	0.32	11.62		1-Pentanol	71-41-0	91
8.645	8.55	8.795	TIC	1552757	0.38	322309	0.62	4.82		(1R)-2,6,6-Trimethylbicyclo[3.1.1]hept-2-ene	7785-70-8	96
10.49	10.43	10.54	TIC	207554	0.05	42739	0.08	4.86		Cyclohexane, 1-methylene-4-(1-methylethenyl)-	499-97-8	88
11.053	10.925	11.2	TIC	2624385	0.64	445278	0.85	5.89		.beta.-Myrcene	123-35-3	94
11.974	11.885	12.075	TIC	388285	0.1	74870	0.14	5.19		1,3,7-Octatriene, 2,7-dimethyl-	36638-38-7	87
12.568	12.435	12.67	TIC	4649298	1.14	816026	1.56	5.7		1,3,7-Octatriene, 2,7-dimethyl-	36638-38-7	94
12.73	12.67	12.85	TIC	686014	0.17	108034	0.21	6.35	V	Benzene, 1-methyl-3-(1-methylethyl)-	535-77-3	93
13.044	12.85	13.185	TIC	1624005	0.4	229293	0.44	7.08	V	1,3,5-Cycloheptatriene, 3,7,7-trimethyl-	3479-89-8	91
13.324	13.19	13.465	TIC	1803908	0.44	277545	0.53	6.5		Cyclobutane, 1,2-bis(1-methylethenyl)-, trans-	19465-2-2	89
13.742	13.605	13.93	TIC	5082208	1.25	793928	1.52	6.4		.alpha.-Pinene	80-56-8	95
14.496	14.265	14.87	TIC	113043207	27.77	16650776	31.9	6.79		.beta.-Ocimene	13877-91-3	97
16.164	16.04	16.32	TIC	805178	0.2	120843	0.23	6.66		1,3-Cyclopentadiene, 5,5-dimethyl-2-propyl-	0-0-0	93
17.223	17.07	17.41	TIC	982180	0.24	131117	0.25	7.49		Cyclohexene, 3-methyl-6-(1-methylethylidene)-	586-63-0	93
17.579	17.41	17.78	TIC	1408503	0.35	156959	0.3	8.97		1,4-Hexadiene, 5-methyl-3-(1-methylethylidene)-	113687-24-4	94
18.309	18.02	18.76	TIC	61941908	15.22	5406958	10.36	11.46		Benzoic acid, methyl ester	93-58-3	99
18.939	18.76	19.39	TIC	10749789	2.64	1143181	2.19	9.4	V	1,6-Octadien-3-ol, 3,7-dimethyl-, formate	115-99-1	91
20.89	20.76	21.07	TIC	416548	0.1	54382	0.1	7.66		2,6-Dimethyl-1,3,5,7-octatetraene, E,E-	460-1-5	93
21.517	21.35	21.85	TIC	6883723	1.69	754034	1.44	9.13		2,4,6-Octatriene, 2,6-dimethyl-, (E,Z)-	7216-56-0	96
22.525	22.34	22.64	TIC	9401801	2.31	1321139	2.53	7.12		2,4,6-Octatriene, 2,6-dimethyl-, (E,Z)-	7216-56-0	97
30.414	30.29	30.95	TIC	4595528	1.13	438574	0.84	10.48		3,5-Dimethoxytoluene	4179-19-5	97
37.446	37.37	37.65	TIC	307684	0.08	35174	0.07	8.75		cis-.beta.-Farnesene	28973-97-9	91
38.49	38.45	38.52	TIC	106141	0.03	36321	0.07	2.92		.alpha.-Farnesene	502-61-4	84
38.563	38.52	38.72	TIC	330717	0.08	53572	0.1	6.17	V	geranyl-.alpha.-terpinene	0-0-0	81
39.133	39.08	39.25	TIC	159832	0.04	46015	0.09	3.47		Cyclohexene, 4-[(1E)-1,5-dimethyl-1,4-hexadien-1-yl]-1-methyl-	25532-79-0	91
39.471	39.38	39.61	TIC	3344322	0.82	494921	0.95	6.76		Nerolidyl acetate	2306-78-7	90
Am3-WT-2-0.90
3.248	3.16	3.26	TIC	3802454	0.82	1969109	3.21	1.93	V	Pentanoic acid, 3-methyl-4-oxo-	6628-79-1	85
3.333	3.26	3.62	TIC	66352668	14.31	10031410	16.33	6.61	V	Pentanoic acid, 3-methyl-4-oxo-	6628-79-1	85
3.959	3.87	4.03	TIC	378119	0.08	80987	0.13	4.67		Heptane	142-82-5	93
4.256	4.11	4.47	TIC	1944391	0.42	172632	0.28	11.26		Isoamyl cyanide	542-54-1	85
4.925	4.745	5.05	TIC	4220572	0.91	519522	0.85	8.12		Cyclobutylcarboxylic acid	3721-95-7	81
5.095	5.05	5.18	TIC	284022	0.06	64839	0.11	4.38	V	2-Pentanone, 4-methyl-, oxime	105-44-2	74
8.713	8.625	8.825	TIC	834789	0.18	188985	0.31	4.42		(1R)-2,6,6-Trimethylbicyclo[3.1.1]hept-2-ene	7785-70-8	95
11.104	10.985	11.235	TIC	3314516	0.71	589041	0.96	5.63		.beta.-Myrcene	123-35-3	94
12.017	11.925	12.135	TIC	863200	0.19	168378	0.27	5.13		1,3,7-Octatriene, 2,7-dimethyl-	36638-38-7	88
12.61	12.48	12.73	TIC	8193753	1.77	1547090	2.52	5.3		1,3,7-Octatriene, 2,7-dimethyl-	36638-38-7	94
13.098	12.965	13.215	TIC	2319893	0.5	357322	0.58	6.49		6,7-Dimethyl-3,5,8,8a-tetrahydro-1H-2-benzopyran	110028-10-9	85
13.369	13.215	13.51	TIC	2636989	0.57	390946	0.64	6.75	V	1,5-Heptadiene, 2,5-dimethyl-3-methylene-	74663-83-5	89
13.784	13.645	13.98	TIC	7767873	1.67	1255430	2.04	6.19		.alpha.-Pinene	80-56-8	95
14.568	14.295	14.88	TIC	157881219	34.04	23565278	38.37	6.7		.beta.-Ocimene	13877-91-3	97
15.241	15.14	15.33	TIC	353062	0.08	54492	0.09	6.48		Cyclopentene, 3-isopropenyl-5,5-dimethyl-	0-0-0	94
15.42	15.33	15.53	TIC	280439	0.06	38665	0.06	7.25	V	.gamma.-Terpinene	99-85-4	87
15.85	15.71	16.09	TIC	1423012	0.31	95602	0.16	14.88		Acetophenone	98-86-2	95
16.198	16.09	16.41	TIC	2657241	0.57	368070	0.6	7.22	V	1,3-Cyclopentadiene, 5,5-dimethyl-2-propyl-	0-0-0	91
17.267	17.09	17.44	TIC	2807159	0.61	379897	0.62	7.39		Cyclohexene, 3-methyl-6-(1-methylethylidene)-	586-63-0	93
17.615	17.44	17.83	TIC	2496204	0.54	289285	0.47	8.63		Bicyclo[3.1.0]hex-2-ene, 4,4,6,6-tetramethyl-	19487-9-3	94
18.389	18.04	20.405	TIC	135628921	29.25	11325396	18.44	11.98	S	Benzoic acid, methyl ester	93-58-3	98
18.985	18.855	19.205	TIC	1901412	0.41	256325	0.42	7.42	T	1,6-Octadien-3-ol, 3,7-dimethyl-, formate	115-99-1	90
19.736	19.58	19.83	TIC	392243	0.08	51770	0.08	7.58	T	1,3,8-p-Menthatriene	18368-95-1	93
20.227	19.83	20.33	TIC	447071	0.1	43517	0.07	10.27	TV	2,6-Dimethyl-1,3,5,7-octatetraene, E,E-	460-1-5	84
20.924	20.73	21.155	TIC	613379	0.13	78132	0.13	7.85		2,6-Dimethyl-1,3,5,7-octatetraene, E,E-	460-1-5	94
21.55	21.155	22.105	TIC	15678024	3.38	1909993	3.11	8.21	V	2,4,6-Octatriene, 2,6-dimethyl-, (E,Z)-	7216-56-0	96
22.557	22.38	22.68	TIC	23115050	4.98	3317916	5.4	6.97		2,4,6-Octatriene, 2,6-dimethyl-, (E,Z)-	7216-56-0	97
30.425	30.23	31.105	TIC	4500130	0.97	400641	0.65	11.23		3,5-Dimethoxytoluene	4179-19-5	97
38.195	37.905	38.28	TIC	714286	0.15	89649	0.15	7.97		Bicyclo[5.2.0]nonane, 2-methylene-4,8,8-trimethyl-4-vinyl-	242794-76-9	89
38.485	38.28	38.73	TIC	1080913	0.23	100591	0.16	10.75	V	.alpha.-Farnesene	502-61-4	93
Am3-WT-3-0.96
3.418	3.395	3.455	TIC	5688754	1.4	1901924	3.26	2.99	V	Ethyl Acetate	141-78-6	86
3.469	3.455	3.62	TIC	10169257	2.5	1621851	2.78	6.27	V	Pentanoic acid, 3-methyl-4-oxo-	6628-79-1	84
4.003	3.96	4.06	TIC	125876	0.03	46954	0.08	2.68		Heptane	142-82-5	93
8.747	8.625	8.905	TIC	784912	0.19	164983	0.28	4.76		(1R)-2,6,6-Trimethylbicyclo[3.1.1]hept-2-ene	7785-70-8	95
10.555	10.455	10.625	TIC	280733	0.07	42447	0.07	6.61		1,7-Octadiene, 2-methyl-6-methylene-	1686-30-2	92
11.135	11.005	11.325	TIC	2865091	0.7	512249	0.88	5.59		.beta.-Myrcene	123-35-3	93
12.048	11.945	12.165	TIC	724392	0.18	139948	0.24	5.18		1,3,7-Octatriene, 2,7-dimethyl-	36638-38-7	88
12.64	12.485	12.755	TIC	7139525	1.76	1264198	2.16	5.65		1,3,7-Octatriene, 2,7-dimethyl-	36638-38-7	93
12.815	12.755	12.985	TIC	570980	0.14	78882	0.14	7.24	V	Benzene, 1-methyl-3-(1-methylethyl)-	535-77-3	90
13.127	12.985	13.255	TIC	2177851	0.54	320806	0.55	6.79	V	trans-3-Caren-2-ol	0-0-0	86
13.401	13.255	13.545	TIC	2425052	0.6	328805	0.56	7.38	V	1,5-Heptadiene, 2,5-dimethyl-3-methylene-	74663-83-5	89
13.82	13.545	14.045	TIC	6342594	1.56	1023163	1.75	6.2	V	3-Carene	13466-78-9	95
14.583	14.315	14.945	TIC	124516518	30.61	18438598	31.56	6.75		.beta.-Ocimene	13877-91-3	97
15.265	15.165	15.365	TIC	304205	0.07	45725	0.08	6.65		Cyclopentene, 3-isopropenyl-5,5-dimethyl-	0-0-0	93
15.409	15.365	15.565	TIC	275008	0.07	47398	0.08	5.8	V	.gamma.-Terpinene	99-85-4	84
15.903	15.735	16.105	TIC	1500682	0.37	111038	0.19	13.52		Acetophenone	98-86-2	95
16.229	16.105	16.445	TIC	2287529	0.56	315817	0.54	7.24	V	1,3-Cyclopentadiene, 5,5-dimethyl-2-propyl-	0-0-0	90
17.294	17.095	17.475	TIC	2423673	0.6	319108	0.55	7.6		Cyclohexene, 1-methyl-4-(1-methylethylidene)-	586-62-9	93
17.637	17.475	17.835	TIC	2127418	0.52	242845	0.42	8.76	V	Bicyclo[3.1.0]hex-2-ene, 4,4,6,6-tetramethyl-	19487-9-3	94
18.411	18.065	20.43	TIC	115791233	28.46	9790413	16.76	11.83	S	Benzoic acid, methyl ester	93-58-3	99
19.019	18.905	19.23	TIC	1309829	0.32	187258	0.32	6.99	T	1,6-Octadien-3-ol, 3,7-dimethyl-, formate	115-99-1	89
19.761	19.58	19.855	TIC	256410	0.06	36712	0.06	6.98	T	1,3,8-p-Menthatriene	18368-95-1	92
20.252	19.855	20.38	TIC	343468	0.08	38228	0.07	8.98	TV	2,6-Dimethyl-1,3,5,7-octatetraene, E,E-	460-1-5	84
20.95	20.805	21.18	TIC	491288	0.12	60561	0.1	8.11		2,6-Dimethyl-1,3,5,7-octatetraene, E,E-	460-1-5	93
21.572	21.18	22.155	TIC	13099436	3.22	1559188	2.67	8.4	V	2,4,6-Octatriene, 2,6-dimethyl-, (E,Z)-	7216-56-0	96
22.579	22.405	22.705	TIC	19482298	4.79	2790567	4.78	6.98		2,4,6-Octatriene, 2,6-dimethyl-, (E,Z)-	7216-56-0	97
30.438	30.28	31.18	TIC	3880882	0.95	337025	0.58	11.52		3,5-Dimethoxytoluene	4179-19-5	97
38.579	38.38	38.755	TIC	499272	0.12	52319	0.09	9.54		geranyl-.alpha.-terpinene	0-0-0	86
39.482	39.405	40.305	TIC	6020185	1.48	494158	0.85	12.18		.alpha.-Farnesene	502-61-4	88
